# Supplementary material for: Peripheral Blood Lymphocyte-Gated Flow Cytometry Parameters and 24-Month Mortality in COPD: An Exploratory Cohort Study
Source: J Clin Med. 2026 Jul 8;15(14):5333. doi: 10.3390/jcm15145333 (PMC13412794; doi:10.3390/jcm15145333)
Supplement: Supplementary file 1 [file jcm-15-05333-s001.zip]

Archive with 1 entries (1 files):
- jcm-4403167-supplementary.pdf
